# Supplementary material for: Effect of the Enhanced Production of Chlorophyll b on the Light Acclimation of Tomato
Source: Int J Mol Sci. 2023 Feb 8;24(4):3377. doi: 10.3390/ijms24043377 (PMC9961381; doi:10.3390/ijms24043377)
Supplement: Supplementary file 1 [file ijms-24-03377-s001.zip]

Archive with 1 entries (1 files):
- ijms-2167546-supplementary.pdf
